# Supplementary material for: Multimaterial 3D Printing for Arbitrary Distribution with Nanoscale Resolution
Source: Nanomaterials (Basel). 2019 Aug 2;9(8):1108. doi: 10.3390/nano9081108 (PMC6723873; doi:10.3390/nano9081108)
Supplement: Supplementary file 1 [file nanomaterials-09-01108-s001.zip]

Archive with 1 entries (1 files):
- nanomaterials-553744-SI.pdf
